# Supplementary material for: Closed-loop vagus nerve stimulation aids recovery from spinal cord injury
Source: Nature. 2025 May 21;643(8073):1030–6. doi: 10.1038/s41586-025-09028-5 (PMC12286844; doi:10.1038/s41586-025-09028-5)
Supplement: Supplementary file 3 — Raw Assessment Dataset. Demographic data for each person, GRASSP subscores at 4 assessment time points, baseline forces, and forces recorded during sessions. [file 41586_2025_9028_MOESM3_ESM.xls]

## Sheet: Demographic Info
Participant	ASIA Impairment Scale	Cervical Level	Sex	Race	Ethnicity	Age	Years post-injury	Trained Arm
MI1	D	8	Male	Asian	Not Hispanic	44.0228	2.9104	Left
MI2	D	5	Male	White	Not Hispanic	21.9553	1.67012	Right
MI3	D	4	Female	White	Not Hispanic	55.1442	1.26218	Left
MI4	C	6	Female	White	Not Hispanic	41.5751	3.04455	Left
MI5	D	2	Male	White	Not Hispanic	60.0779	5.12262	Right
MI6	C	5	Female	White	Hispanic	46.0406	7.68257	Right
MI7	D	1	Male	White	Not Hispanic	32.0664	5.67294	Left
MI8	D	4	Female	White	Not Hispanic	64.8227	1.56334	Right
MI9	D	4	Female	White	Not Hispanic	53.8136	8.23562	Right
MI10	C	7	Male	White	Hispanic	23.4584	1.24301	Right
MI11	D	4	Male	White	Not Hispanic	31.9705	1.10611	Right
MI12	C	3	Male	Black	Not Hispanic	54.4542	2.08081	Right
MI13	D	2	Female	White	Not Hispanic	40.7866	4.06305	Left
MC 1	B	7	Female	White	Not Hispanic	29.1505	5.31428	Left
MC 2	B	4	Female	White	Not Hispanic	28.4304	5.68116	Left
MC 3	B	2	Male	Asian	Not Hispanic	31.7926	9.87289	Right
MC 4	B	6	Male	White	Not Hispanic	61.184	45.0495	Right
MC 5	B	6	Male	Black	Not Hispanic	26.2428	4.46279	Right
MC 6	B	4	Female	White	Not Hispanic	25.8623	9.85647	Right

## Sheet: Pre-Op Baseline
Participant	GRASSP	Anterior Deltoid	Elbow Flexors	Elbow Extensors	Wrist Extensors	Extensor Digitorum	Opponens Pollicis	Flexor Pollicis Longus	Finger Flexors	Finger Abductors	First Dorsal Interossei	Sensory Back of Thumb	Sensory Back of Middle	Sensory Back of Little	Sensory Pad of Thumb	Sensory Pad of Middle	Sensory Pad of Little	Cylindrical Grasp	Lateral Key Pinch	Tip To Tip Pinch	Pour Water	Open Jars	Transfer Pegs	Thread Nuts	Turn Key	Insert Coin
MI1	91	5	5	4	5	2	4	5	4	4	4	3	2	1	4	3	4	3	4	4	5	4	3	4	3	2
MI2	77	5	5	2	5	3	3	1	1	2	1	3	3	2	4	4	4	3	4	3	4	3	3	4	3	2
MI3	55	2	4	4	4	1	4	4	4	3	4	0	0	0	0	2	1	2	3	2	0	3	3	3	2	0
MI4	71	4	5	4	5	2	3	3	3	0	0	4	2	4	4	2	1	2	3	3	3	3	3	3	3	2
MI5	70	4	5	5	4	1	4	5	4	1	1	4	1	0	3	3	2	2	3	3	3	3	2	3	3	1
MI6	59	4	5	4	5	0	0	0	0	0	2	4	4	3	4	4	3	0	1	0	3	3	3	3	2	2
MI7	84	2	2	3	5	3	4	4	5	1	4	3	4	4	4	4	3	3	4	4	4	3	4	4	2	1
MI8	78	2	4	3	2	4	4	4	1	2	3	3	3	3	4	4	3	2	4	2	4	4	4	3	4	2
MI9	104	4	5	4	5	4	5	5	4	5	5	4	3	3	4	2	3	4	4	4	5	5	3	5	5	4
MI10	67	3	5	4	5	4	1	0	0	1	1	4	4	3	4	4	4	2	2	0	3	4	3	2	3	1
MI11	50	4	5	2	3	3	2	1	1	1	0	0	1	3	3	2	2	2	3	0	3	3	3	1	1	1
MI12	31	3	5	2	0	0	1	0	1	0	0	4	2	2	3	0	1	2	2	0	0	2	1	0	0	0
MI13	66	4	4	4	3	1	3	4	3	3	3	0	1	0	1	1	1	4	3	3	4	3	4	4	3	2
MC 1	64	4	4	5	5	2	1	0	1	1	1	4	4	1	4	4	3	2	2	1	3	3	3	2	2	2
MC 2	56	4	5	4	5	2	0	0	1	0	1	4	3	0	4	4	0	2	2	0	3	3	3	3	2	1
MC 3	41	4	5	1	5	0	0	0	0	0	0	1	1	3	4	3	1	1	0	0	3	3	3	1	1	1
MC 4	66	5	5	5	4	3	3	4	0	0	1	4	4	1	4	3	1	2	0	0	3	3	3	3	3	2
MC 5	57	5	5	5	5	0	1	0	0	0	1	4	4	3	4	4	3	1	1	0	3	3	3	2	0	0
MC 6	42	4	4	1	2	0	0	0	0	0	0	4	3	3	4	2	4	0	1	0	1	3	3	1	1	1

## Sheet: Post-Op Baseline
Participant	GRASSP	Anterior Deltoid	Elbow Flexors	Elbow Extensors	Wrist Extensors	Extensor Digitorum	Opponens Pollicis	Flexor Pollicis Longus	Finger Flexors	Finger Abductors	First Dorsal Interossei	Sensory Back of Thumb	Sensory Back of Middle	Sensory Back of Little	Sensory Pad of Thumb	Sensory Pad of Middle	Sensory Pad of Little	Cylindrical Grasp	Lateral Key Pinch	Tip To Tip Pinch	Pour Water	Open Jars	Transfer Pegs	Thread Nuts	Turn Key	Insert Coin
MI1	99	4	5	4	4	4	4	4	4	4	4	4	2	4	4	4	4	4	4	2	5	4	5	5	5	2
MI2	74	5	5	2	5	2	3	3	2	1	1	4	3	4	4	4	4	2	3	1	3	2	3	3	3	2
MI3	51	2	4	3	4	3	4	4	4	3	2	0	0	0	0	1	0	2	2	2	2	3	2	1	1	2
MI4	86	4	5	5	5	3	4	3	5	2	3	4	2	4	4	2	2	2	3	3	4	4	3	4	3	3
MI5	74	4	5	5	4	1	4	5	5	1	0	3	4	1	3	3	3	2	2	2	3	3	3	3	3	2
MI6	57	4	5	3	4	1	0	0	0	0	1	4	4	4	4	4	4	0	1	1	3	3	3	1	1	2
MI7	80	3	4	4	4	4	3	4	4	2	3	3	4	3	4	4	4	3	2	2	3	3	3	2	3	2
MI8	86	3	4	3	4	4	5	5	1	4	4	3	4	4	3	3	3	3	3	2	4	4	3	4	4	2
MI9	98	3	5	4	5	5	5	5	5	4	5	4	2	3	4	3	3	4	4	4	4	4	4	4	3	2
MI10	68	3	5	4	5	4	1	0	0	0	0	4	4	4	4	4	4	2	2	2	3	3	3	3	3	1
MI11	55	4	4	1	4	1	2	1	1	1	0	3	3	3	4	3	3	2	3	0	3	3	3	1	1	1
MI12	36	2	4	3	2	0	2	1	1	0	0	2	1	3	3	3	3	1	1	0	0	3	1	0	0	0
MI13	61	3	4	3	3	3	4	1	3	4	3	1	0	0	0	0	0	3	3	3	4	3	3	4	4	2
MC 1	64	4	5	5	4	2	1	0	1	1	1	4	4	4	3	4	4	1	1	0	3	3	3	3	2	1
MC 2	54	5	5	4	5	2	1	1	0	1	0	3	3	0	4	4	0	1	1	0	3	3	3	3	1	1
MC 3	47	5	5	2	4	0	0	0	0	0	0	2	2	2	4	3	3	1	1	0	3	3	3	2	1	1
MC 4	71	5	5	5	5	3	3	3	0	0	1	4	3	1	4	4	2	2	2	2	3	3	3	3	3	2
MC 5	63	4	5	4	5	1	1	2	0	0	1	2	4	4	4	3	4	1	1	1	3	3	3	3	3	1
MC 6	40	2	4	1	2	0	0	0	0	0	0	3	3	3	4	4	3	1	0	0	1	3	2	1	2	1

## Sheet: After RCT
Participant	GRASSP	Anterior Deltoid	Elbow Flexors	Elbow Extensors	Wrist Extensors	Extensor Digitorum	Opponens Pollicis	Flexor Pollicis Longus	Finger Flexors	Finger Abductors	First Dorsal Interossei	Sensory Back of Thumb	Sensory Back of Middle	Sensory Back of Little	Sensory Pad of Thumb	Sensory Pad of Middle	Sensory Pad of Little	Cylindrical Grasp	Lateral Key Pinch	Tip To Tip Pinch	Pour Water	Open Jars	Transfer Pegs	Thread Nuts	Turn Key	Insert Coin	RCT group assignment
MI1	93	4	5	5	5	3	4	4	4	3	4	3	3	3	3	4	4	3	4	3	4	4	4	4	3	3	active
MI2	72	4	5	2	5	3	4	0	0	1	2	3	2	3	4	4	4	2	4	3	3	3	3	3	3	2	sham
MI3	66	4	4	4	4	4	5	5	5	3	3	0	0	0	1	1	2	3	3	3	3	3	2	1	3	0	sham
MI4	81	5	5	5	5	3	3	3	4	1	2	4	2	3	4	3	1	2	3	2	3	4	3	4	3	4	active
MI5	72	3	4	3	3	1	4	4	3	1	1	3	2	3	2	3	3	2	4	3	4	4	4	3	4	1	active
MI6	54	3	5	4	5	1	0	0	0	0	2	4	3	4	4	3	2	1	1	0	3	3	3	1	1	1	sham
MI7	79	2	3	3	4	4	4	4	3	1	3	4	4	4	4	4	4	3	3	2	3	3	3	2	3	2	sham
MI8	76	2	4	2	3	2	4	4	1	3	3	4	2	1	3	3	3	2	4	2	5	4	5	5	4	1	sham
MI9	107	4	5	5	5	5	5	5	5	4	5	4	3	4	4	3	4	4	4	4	4	4	5	4	4	4	active
MI10	69	3	4	4	5	4	1	0	2	1	0	4	4	3	4	4	4	2	2	1	3	4	3	2	3	2	active
MI11	60	5	5	4	3	1	2	2	1	2	0	3	2	2	3	4	3	2	3	0	3	3	3	2	1	1	active
MI12	50	4	4	4	4	1	2	2	2	1	0	4	3	3	3	1	3	2	3	0	0	3	1	0	0	0	active
MI13	60	4	4	4	3	2	3	3	1	3	4	0	0	0	1	0	0	2	4	4	3	3	3	4	3	2	sham
MC 1	61	4	5	4	4	3	0	0	1	1	1	4	4	1	4	4	3	2	2	0	3	4	3	2	1	1	sham
MC 2	55	5	5	4	5	2	0	0	1	0	1	2	1	0	4	4	0	2	2	2	3	3	4	3	1	1	sham
MC 3	38	3	5	1	4	0	0	0	0	0	0	3	3	0	4	2	1	0	0	0	3	3	3	1	1	1	active
MC 4	62	5	5	5	5	2	2	3	0	0	1	4	1	1	4	4	2	2	0	0	3	3	3	3	3	1	active
MC 5	57	4	5	5	5	1	2	0	0	0	1	4	3	3	4	3	1	0	0	0	3	3	3	3	3	1	sham
MC 6	45	3	4	2	2	0	0	0	0	0	1	3	3	3	4	3	3	1	1	0	1	3	2	1	3	2	active

## Sheet: After Therapy
Participant	GRASSP	Anterior Deltoid	Elbow Flexors	Elbow Extensors	Wrist Extensors	Extensor Digitorum	Opponens Pollicis	Flexor Pollicis Longus	Finger Flexors	Finger Abductors	First Dorsal Interossei	Sensory Back of Thumb	Sensory Back of Middle	Sensory Back of Little	Sensory Pad of Thumb	Sensory Pad of Middle	Sensory Pad of Little	Cylindrical Grasp	Lateral Key Pinch	Tip To Tip Pinch	Pour Water	Open Jars	Transfer Pegs	Thread Nuts	Turn Key	Insert Coin
MI1	90	4	5	5	5	4	4	5	4	3	4	2	3	2	4	3	4	3	4	3	4	3	4	3	4	1
MI2	71	4	5	2	5	3	3	2	1	1	1	3	3	3	4	4	4	1	2	3	3	3	3	3	3	2
MI3	50	2	4	4	4	2	5	5	2	3	1	0	0	0	2	0	0	3	3	2	0	3	3	0	2	0
MI4	77	4	5	5	5	2	3	3	4	2	1	4	3	2	4	1	3	3	2	2	3	4	3	3	3	3
MI5	72	4	5	5	4	0	4	5	4	1	1	0	3	2	3	2	3	2	3	2	3	4	3	4	3	2
MI6	62	4	5	4	5	0	0	0	0	0	2	4	4	4	4	4	4	1	1	0	3	3	3	3	3	1
MI7	88	4	4	3	4	4	4	4	3	3	4	4	4	4	4	4	4	3	3	3	3	3	3	3	3	3
MI8	88	4	4	4	5	3	5	5	0	3	4	4	3	4	3	3	3	3	4	3	4	4	3	4	4	2
MI9	108	5	5	5	5	5	5	5	5	4	5	4	1	3	4	3	4	4	4	4	5	4	5	5	5	4
MI10	77	4	5	5	5	4	1	0	3	2	1	4	4	4	4	4	3	2	3	0	3	4	3	4	3	2
MI11	67	4	5	4	4	2	2	2	1	1	0	3	3	3	3	3	4	2	4	3	4	3	3	2	1	1
MI12	48	4	5	2	2	1	1	2	1	0	0	3	2	3	3	3	3	2	3	0	0	3	2	1	1	1
MI13	80	4	5	4	4	4	4	4	4	4	4	1	1	0	0	0	0	4	3	3	5	4	5	5	4	4
MC 1	62	4	5	4	4	3	1	0	1	1	1	4	4	1	4	4	2	2	2	0	3	3	3	3	2	1
MC 2	56	4	5	4	5	2	1	1	0	0	1	3	3	0	4	4	0	2	2	2	3	3	3	2	1	1
MC 3	46	4	5	2	5	0	0	0	0	0	0	3	1	3	3	3	2	1	1	0	3	3	3	1	1	2
MC 4	71	5	5	5	5	4	3	4	0	0	2	4	2	1	4	4	4	2	0	0	3	3	3	3	3	2
MC 5	63	5	5	4	5	1	1	0	0	1	0	4	4	4	4	4	2	1	0	1	3	3	3	3	3	2
MC 6	48	3	4	1	2	0	0	1	1	0	1	4	2	3	4	4	4	1	1	0	1	3	2	3	2	1

## Sheet: Baseline
Participant	Pinch Force (g)	Wrist Torque (N-cm)
MI1	3617.36	234.983
MI2	1769.28	72.591
MI3	483.341	58.0102
MI4	1493.42	57.3913
MI5	1285.92	243.693
MI6	237.943	15.8171
MI7	2060.78	51.7426
MI8	2755.97	83.8556
MI9	3907.17	197.096
MI10	459.533	9.78254
MI11	318.709	52.4436
MI12	107.732	9.06544
MI13	1837.67	114.531
MC 1	366.256	14.0987
MC 2	103.055	12.2247
MC 3	42.0306	18.79
MC 4	154.048	29.6958
MC 5	203.425	53.5113
MC 6	65.0644	7.95814

## Sheet: Pinch Force (g)
Participant	1	2	3	4	5	6	7	8	9	10	11	12	13	14	15	16	17	18	19	20	21	22	23	24	25	26	27	28	29	30	31	32	33	34	35	36
MI1	684.394	830.181	747.932	763.208	794.464	896.904	1230.26	1114.22	1295.59	1685.77	1457.97	1723.32	2629.56	2471.33	2737.19	2705.11	3107.81	3260.01	3450.94
MI2	73.0861	157.991	186.55	183.221	324.789	269.806	261.426	594.626	315.572	263.89	546.99	953.734	591.247	1277.26	800.836	1058.36	500.94	1177.61	1266.23	501.908	1167.97	362.033	603.902	432.794	418.916	416.641	553.729	460.228	496.5	456.376	608.413	656.694	788.184	830.491	799.456	771.237
MI3	164.216	196.135	156.565	157.868	101.707	130.923	122.729	190.421	134.975	240.291	158.58	304.783	172.954	256.021	225.7	174.726	273.017	238.047	225.563	223.726	202.716	271.649	330.597	335.848	345.854	326.461	314.012	330.304	383.948	421.771	414.091	364.816	414.361	391.111	407.961	529.844
MI4	563.696	848.758	793.483	890.945	580.041	1352.38	1734.18	2024.38	1687.03	2384.41
MI5	194.574	228.686	249.486	274.05	283.163	240.11	269.119	330.995	364.334	425.004	383.659	435.04	405.636	369.269	606.347	389.083	420.75	401.448	454.087	502.271	557.282	529.25	563.064	629.562	694.635	644.202	824.517	792.593	929.537	796.058	824.346	810.082	939.992	717.29	768.161
MI6	199.097	196.995	198.001	150.696	198.38	187.124	173.682	200.503	197.839	307.117	223.031	237.502	257.787	323.132	323.345	332.495	324.635	369.77	355.877	352.426	290.525	330.735	418.82	468.746	579.787	541.79	544.99	564.115	552.421	599.392	499.606	701.911	704.843	678.881	685.734	672.344
MI7	454.868	325.714	268.454	206.179	298.097	295.823	709.314	272.035	488.271	316.056	781.349	615.941	701.338	942.581	398.7	484.678	781.351	688.471	500.002	561.111	742.976	853.28	802.23	468.219	898.571	738.575	845.088	977.685	570.122	679.862	991.541	497.139	710.084	1030.85	744.576	701.219
MI8	187.832	224.672	361.919	388.158	490.306	654.283	726.397	640.028	697.214	798.196	897.631	769.572	975.919	902.21	776.943	1007.78	982.962	921.801	993.189	1018.1	1184.27	1095.07	1833.26	1521.64	1171.67	1296	1119.48	1699.08	1191.9	1159.58	1034.76	1527.1	1310.98	1685.27	1972.79	1263.7
MI9	497.419	357.656	523.882	458.825	518.465	524.535	793.577	1220.96	1380.01	1706.91	3303.85	3196.35	3106.55	3355.02	3194.08	4252.27	4266.69	3686.21	4314.02	3982.79	3632.12	3629.02	3554.07	3784.65	3223.68	3149.18	3472.61	4068.39	3473.98	4964.42	3552.24	1736.87	2219.63	2510.69	2042.23	2323.06
MI10	182.634	218.188	203.099	221.087	256.528	298.703	285.257	298.358	359.259	352.653	321.997	344.396	335.269	303.762	283.371	306.417	325.107	362.25	410.331	480.611	477.56	502.988	512.766	488.027	522.963	550.994	529.937	539.711	580.024	435.459	659.164
MI11	69.711	56.176	35.7888	45.1795	29.5468	23.0589	55.0103	79.6207	78.1413	89.4885	169.717	119.603	136.863	166.837	186.837	144.217	180.043	237.776	268.323	261.812	446.612	399.803	452.647	372.027	443.536	212.204	362.011	444.555	563.25	581.963	572.677	418.999	565.836	584.585	697.781	700.497
MI12	125.906	149.255	210.242	52.7358	178.524	115.572	62.6102	76.2344	96.7837	160.388	80.647	109.052	80.4644	190.262	103.176	82.7409	77.1153	95.5193	77.7815	96.4867	115.518	97.8001	116.287	163.579	137.873	204.634	227.19	213.261	224.669	307.64	294.381	432.882	357.523	442.919	419.164	508.332
MI13	103.306	127.08	149.635	162.692	156.552	276.363	238.066	389.197	290.646	354.474	460.374	483.042	565.38	724.95	936.892	1382.64	1674.83	2212.08	2399.64	383.862	273.949	312.646
MC 1	68.5105	81.997	72.6314	75.1809	86.4222	84.6483	98.6468	84.5045	98.17	86.9427	101.261	139.678	126.079	171.453	132.103	145.171	135.921	155.769	157.22	170.494	200.96	234.719	201.385	231.388	205.56	283.657	266.132	268.135	258.733	262.835	244.015	201.648	203.558	249.783	285.783	312.434
MC 2	94.405	206.141	325.211	223.336	202.681	245.014	278.365	319.393	353.01	413.739	476.33	415.827	458.317	502.218	548.061	539.25	576.693	655.712	675.839	696.78	639.577	676.81	668.856	930.107	921.587	1001.66	962.491	825.921	789.105	1120.24	790.693	893.713	932.937	975.67	949.163	959.256
MC 3	38.7177	43.354	42.2122	41.5304	49.3458	45.9751	49.5074	48.4572	59.2769	42.4046	49.785	42.5074	47.9051	47.3084	45.9875	52.8102	57.2428	59.1024	59.3596	58.3271	55.7435	60.4099	62.0143	51.7879	58.5295	59.3795	50.7413	63.1361	54.5439	57.9776	61.9431	52.8707	70.2506	71.8316	61.5264	61.3897
MC 4	183.061	342.172	423.691	384.175	420.345	469.515	638.115	617.138	568.413	520.668	522.165	527.741	554.551	547.066	620.504	566.343	718.765	728.605	665.216	767.578	682.409	690.221	653.209	775.633	779.68	779.429	741.646	805.69	678.857	737.961	813.896	876.821	609.605	701.702	730.499	552.513
MC 5	171.867	324.585	347.36	267.284	270.475	322.91	297.739	366.367	456.839	507.705	435.912	312.539	405.231	374.061	350.668	257.401	306.551	195.551	194.951	251.206	294.44	265.837	240.64	286.041	252.035	251.732	268.503	276.186
MC 6	191.516	106.95	49.723	62.4484	52.4814	89.8802	63.1649	72.1865	67.9058	69.6252	62.3193	80.3875	96.6366	190.496	105.748	80.6365	83.4135	130.596	91.2826	103.188	156.121	190.302	176.932	173.832	185.156	210.078	223.8	243.39	245.024	187.595	210.355	200.331	268.345	277.04	262.191	266.132

## Sheet: Knob Torque (N-cm)
Participant	1	2	3	4	5	6	7	8	9	10	11	12	13	14	15	16	17	18	19	20	21	22	23	24	25	26	27	28	29	30	31	32	33	34	35	36
MI1	75.5153	94.3534	148.704	145.828	149.01	192.569	167.776	163.006	166.953	157.078	176.775	122.675	128.76	108.151	96.8163	112.005	136.393	102.528	118.961	113.4	103.985	83.1903	95.549	73.7954
MI2	63.0788	57.9166	51.5485	52.9957	66.7416	69.4563	96.8862	65.6319	113.01	122.377	92.9669	64.8157	108.225	59.994	71.8401	69.1393	92.4502	118.478	70.5793	81.5145	96.7902	61.5495	73.168	72.7573	60.4502	77.5598	82.9207	91.0242	114.163	98.2911	89.4804	97.0482	95.526	88.9278	96.2896	91.3088
MI3	22.3346	24.2776	29.7381	28.5376	26.0068	25.6902	36.0181	28.4202	39.8293	30.1493	23.8405	35.2471	32.5459	42.8402	40.2264	28.7141	45.4943	46.8249	40.2795	48.1613	45.8946	33.6278	52.2678	49.7084	50.5134	43.7815	46.3239	50.7355	51.4696	55.4563	55.9492	55.8959	52.6057	58.3546	48.9802
MI4	89.2937	84.2248	73.7744	74.9716	50.5742	68.4733	44.6339	48.2738	50.0457	62.9954	53.8823	66.4138	66.1141	63.966	50.6597	67.555	57.0737	65.7791	83.4661	59.866	71.7069	77.6644	47.3873	61.5704	59.0052	48.0593	68.8336	75.0513	70.4742
MI5	87.4079	224.659	158.255	172.793	219.672	228.426	183.815	207.343	147.668	188.016	215.095	190.217	160.144	158.829	183.233	169.626	185.341	193.054	182.28	156.106	165.894	180.978	149.146	178.47	178.456	150.968	165.989	161.511	149.43	159.912	158.507	145.56	139.549	162.007	172.638	181.617
MI6	25.2182	23.6646	26.0522	20.0064	24.6086	23.5489	25.9536	18.9484	30.3167	33.9083	21.2276	23.5479	23.0324	29.828	25.0606	28.754	29.2247	25.0158	22.9506	24.5334	28.1234	26.1129	26.4015	29.0408	32.5266	27.781	36.8521	34.3677	36.7151	33.6286	48.1043	42.3593	37.1807	40.0266	45.1748	36.2194
MI7	16.6789	24.7969	23.5691	23.6303	28.5184	28.5133	31.9088	32.7456	31.8904	30.454	40.3901	38.9708	41.7625	37.8405	43.9546	38.0539	41.7849	35.1694	33.2986	31.3164	36.8071	31.2574	28.2149	31.5668	38.3452	24.319	34.8141	21.9236	24.8186	20.8389	32.5911	28.9453	38.298	24.8559	31.5308	25.2554
MI8	57.7891	64.0438	85.0941	99.9454	92.146	100.609	128.481	111.917	113.191	113.23	108.465	145.206	118.091	112.978	105.415	111.478	95.2247	118.389	116.349	113.346	122.281	119.548	129.992	97.8842	116.874	107.569	107.496	100.722	90.5441	119.547	114.848	111.526	119.316	126.736	115.056	118.405
MI9	110.159	181.888	231.547	223.39	160.406	159.16	160.201	169.706	137.137	175.881	175.034	181.255	188.3	183.998	150.838	160.56	173.922	160.103	192.574	181.268	145.533	173.156	189.611	243.789	211.341	219.867	214.514	221.45	203.887	245.199	238.18	190.716	200.967	186.637	189.944	194.068
MI10	15.9489	23.5449	19.1312	15.1271	16.2714	24.1521	22.4313	24.344	28.4682	26.3382	23.0364	19.6129	21.4638	18.3291	18.9857	19.2077	16.7616	17.5294	16.8079	20.57	25.1276	26.7804	28.5173	30.1349	23.8771	35.8813	29.8154	30.5125	31.6979	37.6957	32.2222	33.4992	41.8144	41.2524	42.0043
MI11	60.2786	35.9251	46.4712	37.6002	37.0095	43.2501	43.41	53.2716	57.1625	65.1671	43.228	38.3531	40.4719	53.919	51.1017	48.4726	54.735	35.1343	46.4451	52.5695	51.0017	54.4305	44.7784	32.0637	47.1179	35.0095	33.9215
MI12	13.2639	14.7117	17.1271	20.7508	27.4593	28.7203	19.6491	19.003	26.6551	24.528	27.0079	25.9102	26.5094	26.9878	27.6353	28.0748	26.8147	31.7347
MI13	17.6501	19.5232	18.2168	22.503	32.2989	30.3785	28.8416	28.8845	35.8337	46.4636	40.5042	46.3241	45.7316	46.3677	54.3869	66.9545	77.888	89.0897	100.86	111.547	104.233	121.563	145.011	179.472	186.172	191.428	204.115	198.607	200.15	210.791	239.238	244.219	164.832	199.832	252.955	213.988
MC 1	18.7063	13.3971	18.3645	18.0258	17.6527	7.60966	8.73996	10.2705	9.0635	7.85733	8.92393	17.3244	15.7673	27.7298	22.2214	26.1754	24.6305	21.6839	30.7512	27.6253	32.2892	27.404	29.3492	34.5886	44.2071	49.2307	54.6263	54.9587	57.5683	62.0299	53.8757	37.4626	42.3697	32.6021	51.2727	47.6979
MC 2	18.0895	19.2102	18.8944	20.6739	22.0253	24.378	26.4742	28.1098	27.1053	28.9107	32.7605	30.8104	31.0018	33.6987	31.8478	36.8073	36.5178	36.4986	35.7391	30.4653	33.2115	33.1803	34.7056	37.3745	36.6909	37.1294	36.2263	37.0057	36.1125	36.7556	33.2646	33.1789	34.5325	34.4791	35.0706	37.1592
MC 3	13.806	10.8216	12.5877	14.1051	14.6771	12.0059	14.8739	13.034	14.8043	15.0436	18.8952	18.6766	17.3183	21.3392	19.6859	18.7917	18.7973	18.5512	16.391	16.367	14.3711	21.0944	20.0679	16.5913	17.5807	19.147	18.2553	19.2921	15.4782	17.2074	18.3716	15.5494	22.3944	22.6957	27.9819	22.7434
MC 4	48.952	69.0172	84.6832	87.0103	74.3728	72.8271	80.239	99.2338	74.8523	76.0899	81.2323	58.0699	97.2219	75.0912	78.1946	82.1849	87.0596	90.1889	69.4289	77.2349	74.3559	83.665	64.3721	81.4264	72.711	83.649	88.0971	72.671	63.05	78.2335	67.7347	54.2123	76.2346	51.7242	67.9927	59.553
MC 5	36.4806	33.9309	34.6378	26.8737	36.4207	31.2197	37.2304	41.8029	40.3148	38.1124	43.2907	42.6781	42.1689	45.5851	47.0437	44.3638	49.4346	48.9045	52.0696	53.8022	58.6113	58.9524	53.543	54.634	54.6328	57.3984	54.7715	51.6843
MC 6	14.3041	11.0847	18.3488	20.7716	13.6255	18.0228	10.3352	18.532	12.4189	14.1322	11.4491	20.9266	21.4492	24.195	13.0327	14.8241	9.58579	18.7646	18.1195	16.071	19.3547	33.8347	31.8162	33.3037	42.8242	20.7761	27.0844	26.5858	62.3391	15.6603	22.0094	30.9087	50.7215	25.3873	18.1144	28.1935

## Sheet: Function
					SCIM at baseline																					SCIM after RCT																					SCIM at Study End
Participant	JTHFT at baseline	JTHFT after RCT	JTHFT at study end		Feeding	BathingA	BathingB	DressingA	DressingB	GroomingA	Respiration	Bladder	Bowel	UseOfToilet	Mobility RoomAndToilet	TransfersBedToWheelchair	TransfersWheelchairToToiletToTub	Mobility Indoors	Mobility ForModerateDistances	MobilityOutdoors	Mobility StairManagement	Transfers WheelchairToCar	Transfers GroundToWheelchair	Total SCIM score		Feeding	BathingA	BathingB	DressingA	DressingB	GroomingA	Respiration	Bladder	Bowel	UseOfToilet	Mobility RoomAndToilet	TransfersBedToWheelchair	TransfersWheelchairToToiletToTub	Mobility Indoors	Mobility ForModerateDistances	MobilityOutdoors	Mobility StairManagement	Transfers WheelchairToCar	Transfers GroundToWheelchair	Total SCIM score		Feeding	BathingA	BathingB
MI1	6.8735	4.7433	4.0949		2	3	3	3	3	3	10	15	10	5	4	2	2	8	6	6	1	2	1	89		2	3	3	4	4	3	10	15	10	5	6	2	2	8	6	6	2	2	1	94		3	3	3
MI2	15.3425	11.1122	5.2356		2	1	2	3	3	3	10	11	5	4	6	2	1	1	1	1	0	2	0	58		1	2	2	4	1	3	10	9	10	2	6	2	2	2	2	1	0	1	0	60		3	3	3
MI3	45.0872	74.6043	62.6257		2	0	0	0	0	1	10	0	5	0	0	1	1	1	1	1	0	0	0	23		2	0	0	0	0	1	10	0	5	0	0	1	1	1	1	1	0	0	0	23		2	0	0
MI4	3.8606	5.0417	4.9777		3	2	2	4	4	3	10	11	8	5	6	2	2	2	2	2	0	1	0	69		3	2	2	3	3	3	10	11	8	5	6	2	2	2	2	2	0	1	0	67		2	3	3
MI5	18.0424	7.532	14.3152		2	3	3	3	3	3	10	15	10	5	6	2	2	8	8	3	2	2	1	91		2	3	3	3	3	3	10	15	0	5	6	2	2	8	8	1	0	2	0	76		2	3	3
MI6	13.8883	12.5697	8.5716		3	3	3	2	2	2	10	15	10	2	6	1	1	2	2	1	0	2	0	67		3	2	2	3	3	3	10	15	10	2	6	1	1	2	2	1	0	2	0	68		3	2	2
MI7	21.8423	25.3708	17.1468		2	2	2	4	4	3	10	0	10	5	6	2	2	6	6	6	2	2	1	75		3	3	3	3	3	3	3	0	10	10	6	2	2	8	8	6	2	2	1	78		3	3	3
MI8	3.8761	3.9883	2.3392		3	3	3	4	4	1	10	15	10	5	6	2	2	8	8	6	2	2	1	95		3	2	2	4	4	3	10	15	10	5	6	2	2	8	8	8	2	2	1	97		3	2	2
MI9	10.5891	10.1185	9.9227		2	2	2	4	1	1	10	6	10	2	4	1	1	2	1	0	0	1	0	50		3	2	2	4	4	3	10	13	10	4	6	1	1	2	2	2	0	1	0	70		3	2	2
MI10	13.0142	12.8041	11.9607		3	3	0	4	1	3	10	11	5	1	6	2	1	2	2	1	0	1	0	56		3	3	1	4	4	3	10	11	5	2	6	1	1	2	2	1	0	0	0	59		2	2	1
MI11	61.7547	46.8377	33.591		1	1	1	0	0	1	10	0	5	0	4	1	1	3	3	1	0	0	0	32		2	0	0	0	0	1	10	0	5	0	2	1	1	1	1	1	0	0	0	25		1	0	0
MI12	139.215	150.604	135.11		0	0	0	0	0	0	10	3	5	0	0	0	0	1	1	1	0	0	0	21		0	0	0	0	0	0	10	3	5	0	0	0	0	1	1	1	0	0	0	21		0	0	0
MI13	61.781	51.1201	39.3872		2	2	2	3	3	3	10	15	8	5	6	2	2	8	8	1	2	2	0	84		2	3	3	3	3	3	10	15	5	4	6	2	2	8	8	6	2	2	1	88		2	3	3
MC 1	48.6267	29.108	22.3014		2	2	2	1	1	1	10	6	5	1	6	1	1	2	2	2	0	1	0	46		2	2	2	2	2	3	10	6	5	1	2	1	1	2	2	2	0	1	0	46		2	2	2
MC 2	91.9682	65.5629	53.5006		2	2	2	3	3	2	10	6	5	0	4	1	1	2	2	2	0	1	1	49		2	2	2	1	1	3	10	3	5	2	6	2	0	2	2	2	0	1	1	47		2	3	1
MC 3	32.9935	20.8907	18.328		2	2	1	2	2	2	10	0	5	0	6	1	0	2	2	1	0	0	0	38		2	1	0	1	1	1	10	0	5	0	6	1	0	2	1	1	0	0	0	32		2	1	1
MC 4	6.6029	7.966	6.234		3	3	3	4	4	3	10	9	10	4	6	2	1	2	2	2	0	2	0	70		3	3	3	3	3	3	10	11	10	4	4	2	2	2	2	2	0	1	0	68		3	3	3
MC 5	72.9071	116.113	89.0769		2	2	1	4	0	2	10	9	5	1	6	2	2	2	2	2	0	1	0	53		2	2	1	3	3	1	10	11	5	2	6	2	1	2	2	2	0	1	0	56		2	3	1
MC 6	81.1649	104.175	67.5494		2	0	0	1	0	1	10	0	5	0	0	0	0	1	1	1	0	0	0	22		2	0	0	3	0	3	10	0	5	0	0	0	0	2	1	1	0	0	0	27		2	1	0
[truncated: 17 more columns]
